# Supplementary material for: Generation of a Bioengineered Substitute of the Human Sclero-Corneal Limbus Using a Novel Decellularization Method
Source: Pharmaceutics. 2025 Nov 29;17(12):1540. doi: 10.3390/pharmaceutics17121540 (PMC12736053; doi:10.3390/pharmaceutics17121540)
Supplement: Supplementary file 1 [file pharmaceutics-17-01540-s001.zip]

Archive with 1 entries (1 files):
- pharmaceutics-3982874-supplementary.pdf
